# Supplementary material for: The geometric evolution of aortic dissections: Predicting surgical success using fluctuations in integrated Gaussian curvature
Source: PLoS Comput Biol. 2024 Feb 2;20(2):e1011815. doi: 10.1371/journal.pcbi.1011815 (PMC10866512; doi:10.1371/journal.pcbi.1011815)
Supplement: S1 Dataset — The data correspond to the raw mask segmentations which can be obtained from the public GitHub: https://github.com/SurgBioMech/khabaz_2024/tree/main. (XLSX) [file pcbi.1011815.s002.xlsx]

## Sheet: Sheet1
Scan_ID	mean_MeanC	mean_FluctK	TAA	Aorta_Volume	meanRadius	max_Radius	tortuosity_index	cross_sect_eccentricity	mean_centerline_curvature	question_mark_angle	radius_ratio	Label	Scan
KK1_1	0.0360562	0.086675	51563.7	519800	21.018	23.684	2.809	0.434856	0.01814	76.878	0.9005	1	Initial
KK1_2	0.0358636	0.102365	51064.9	502300	20.4175	24.151	2.86	0.420484	0.01786	78.477	0.9073	1	Final
KK1_3	0.0352172	0.0884978	52835.5	538300	21.3045	25.299	2.471	0.377278	0.01812	81.369	0.9261	1	Final
KK2_1	0.0359903	0.174772	62187.3	633900	22.6345	30.222	3.335	0.555225	0.02283	40.059	0.8317	2	Initial
KK2_2	0.0363881	0.128604	68958.9	768800	25.6815	30.217	3.148	0.604243	0.02117	56.674	0.7968	2	Final
KK2_3	0.0349361	0.169077	67505.8	751700	25.991	30.2945	3.964	0.616698	0.02327	54.144	0.7872	2	Final
KK2_4	0.0334555	0.184172	71145.5	815900	26.003	32.1345	4.056	0.5949	0.0219	41.887	0.8038	2	Final
KK2_5	0.0342323	0.173326	66969.5	731100	27.499	28.3755	3.834	0.657219	0.02063	50.841	0.7537	2	Final
KK3_2	0.0385931	0.084432	46103.6	389900	17.914	22.484	2.524	0.411964	0.01473	35.693	0.9112	1	Initial
KK3_3	0.0393459	0.0640084	46480.2	385100	17.3285	18.165	2.483	0.353327	0.01233	60.036	0.9355	1	Final
KK3_4	0.0406218	0.0714878	44540.4	355300	16.8165	16.4935	2.594	0.373575	0.01568	53.722	0.9276	1	Final
KK3_5	0.038448	0.0610216	47921.3	405800	18.1305	16.699	2.35	0.377278	0.01272	67.521	0.9261	1	Final
KK4_2	0.0386167	0.0955253	51984.4	420100	17.326	26.74	2.936	0.445865	0.01967	44.411	0.8951	2	Initial
KK4_3	0.0347038	0.116393	60343.9	576200	24.629	23.673	2.941	0.578052	0.01968	49.29	0.816	2	Final
KK4_4	0.0351698	0.106007	62397.9	615400	23.5755	25.7865	3.053	0.557317	0.02106	47.324	0.8303	2	Final
KK5_1	0.0444026	0.0521242	40710.4	293700	15.638	24.7015	2.423	0.432779	0.01192	72.351	0.9015	1	Initial
KK5_2	0.0366714	0.0467719	47085.6	423700	18.898	25.204	2.368	0.40796	0.01198	101.8	0.913	1	Final
KK5_3	0.0380766	0.0520991	48136.5	440000	18.7435	26.7885	2.487	0.423919	0.01595	76.467	0.9057	1	Final
KK5_4	0.0382586	0.0461855	47976.8	415300	18.4295	21.9045	2.603	0.406164	0.01261	81.219	0.9138	1	Final
KK5_5	0.0367139	0.0504873	49333	460100	19.4805	20.791	2.464	0.489506	0.01557	78.615	0.872	1	Final
KK5_6	0.0382274	0.0405279	44875.9	383700	18.1425	19.486	2.496	0.413509	0.01325	58.917	0.9105	1	Final
KK7_1	0.0533029	0.0278984	26220.5	144600	12.061	14.515	2.473	0.299169	0.01374	118.189	0.9542	0	Initial
KK7_3	0.040817	0.0747247	43729.9	375400	16.783	24.5435	3.418	0.432571	0.01992	67.34	0.9016	2	Initial
KK7_5	0.0378412	0.0707708	45072.8	429900	19.0945	24.95	2.918	0.399806	0.0174	63.636	0.9166	2	Final
KK8_2	0.041889	0.0789277	38053.1	286500	16.3245	18.283	2.549	0.309805	0.01473	55.222	0.9508	2	Initial
KK8_3	0.0400051	0.101096	43573.5	378700	18.5155	21.3175	2.716	0.426261	0.01661	58.195	0.9046	2	Final
KK8_4	0.0383345	0.0914635	44000.4	394900	18.899	20.427	2.411	0.417014	0.01708	57.724	0.9089	2	Final
KK8_5	0.0373623	0.104118	46844.9	426700	19.4585	21.1085	2.644	0.391684	0.01661	81.98	0.9201	2	Final
KK8_6	0.0379096	0.120799	49172.6	486700	20.662	23.807	2.877	0.374567	0.01727	68.855	0.9272	2	Final
KK8_7	0.0347355	0.131142	53860.8	560900	21.93	20.445	2.697	0.412627	0.01362	57.483	0.9109	2	Final
KK9_2	0.0409862	0.0463009	45430	357500	16.884	20.4105	2.768	0.281027	0.01414	104.683	0.9597	1	Initial
KK9_3	0.0404314	0.0412358	44947.7	349500	16.491	22.1455	3.096		0.01672	124.927	0.9359	1	Final
KK9_4	0.0365678	0.0532752	50800.7	464900	19.179	22.9705	3.029	0.327936	0.01328	119.863	0.9447	1	Final
KK10_1	0.026166	0.134744	84306.9	1152000	27.5485	34.949	2.507	0.359357	0.01623	55.361	0.9332	2	Initial
KK10_3	0.025868	0.134926	105165	1783000	33.1045	42.277	2.807	0.407512	0.01794	56.67	0.9132	2	Final
KK10_6	0.02555	0.109771	107111	1864000	34.1115	41.351	2.641	0.402318	0.01623	71.655	0.9155	2	Final
KK11_1	0.0706179	0.0192882	16545	69425.6	8.849	8.9655	1.984	0.363229	0.01871	84.479	0.9317	0	Initial
KK11_2	0.0643417	0.021458	18821.1	86137.4	9.8575	10.957	1.889	0.315276	0.01661	75.842	0.949	0	Initial
KK11_3	0.0685769	0.022384	16805.4	72271	9.23	11.0815	1.827	0.313464	0.01966	66.377	0.9496	0	Final
KK12_10	0.0277148	0.111486	94355.2	1258000	28.103	30.4495	3.344	0.495163	0.01704	73.314	0.8688	2	Final
KK12_6	0.0315652	0.11754	81195.6	953000	23.4615	31.278	3.378	0.346365	0.01627	81.43	0.9381	2	Initial
KK12_7	0.0294727	0.12254	85024.9	1039000	24.7015	31.194	3.177	0.376541	0.01744	89.855	0.9264	2	Final
KK12_8	0.0313839	0.0977896	90171.4	1198000	26.9825	32.902	3.168	0.398197	0.01818	75.35	0.9173	2	Final
KK12_9	0.0286853	0.106563	97120.7	1373000	29.3335	31.649	3.462	0.450255	0.02062	76.473	0.8929	2	Final
KK13_3	0.0458597	0.0376898	35735.1	249800	15.07	14.3825	2.048	0.34145	0.01506	54.91	0.9399	1	Initial
KK13_4	0.0419783	0.0507338	40497.3	316700	16.763	13.982	2.182	0.415485	0.01505	63.95	0.9096	1	Final
KK13_5	0.0419728	0.0552892	38513.5	303800	16.9545	14.8425	2.11	0.358577	0.01481	56.082	0.9335	1	Final
KK14_7	0.0469225	0.0642901	30442.2	206600	14.4955	20.031	2.385	0.360653	0.01688	54.353	0.9327	1	Initial
KK14_8	0.040702	0.0860958	34600.3	287200	17.172	21.114	2.368	0.445263	0.01551	77.754	0.8954	1	Final
KK15_1	0.042426	0.0401218	42650.1	295300	15.177	22.3125	2.717	0.31827	0.01451	37.669	0.948	2	Initial
KK15_2	0.0379275	0.0596572	51465.6	455500	18.659	22.444	2.496	0.43069	0.01524	51.645	0.9025	2	Final
KK15_3	0.040728	0.0428756	44035	314500	15.868	19.487	2.526	0.375308	0.01503	40.325	0.9269	2	Final
KK16_6	0.0330471	0.124203	60369.3	674400	22.261	35.124	2.626	0.430899	0.01434	47.978	0.9024	2	Initial
KK16_8	0.0321272	0.0851135	61981.5	731700	23.11	36.7465	2.683	0.382634	0.01476	44.591	0.9239	2	Final
KK18_1	0.0397868	0.0554391	46334.2	355100	16.736	18.1005	2.569	0.358577	0.01537	64.99	0.9335	2	Initial
KK18_3	0.0344502	0.0786284	60761.8	623200	21.009	19.47	2.647	0.510631	0.01715	57.094	0.8598	2	Final
KK18_4	0.0341528	0.0898496	63321.3	670100	21.9475	21.9175	2.864	0.450255	0.0196	70.798	0.8929	2	Final
KK19_4	0.0411312	0.0579102	41250.5	324500	16.877	16.128	2.627	0.382875	0.01787	88.641	0.9238	1	Initial
KK19_6	0.0449294	0.0641164	38288.3	283000	15.782	17.095	3.009	0.449858	0.01961	82.957	0.8931	1	Final
KK20_11	0.032595	0.124412	69316.4	811200	24.032	29.406	2.676	0.481948	0.0192	48.095	0.8762	2	Final
KK20_4	0.0368144	0.125785	55956.1	522200	19.347	28.794	3.088	0.394956	0.01991	46.789	0.9187	2	Initial
KK21_2	0.0491912	0.0590327	34186.6	223400	14.1375	16.91	2.751	0.357795	0.01961	63.957	0.9338	1	Initial
KK21_6	0.0477272	0.0492532	34171.4	216100	14.056	13.7905	3.022	0.377524	0.01744	72.865	0.926	1	Final
KK22_1	0.0360765	0.145001	56779.6	588800	20.9745	27.2105	3.109	0.383117	0.01897	44.222	0.9237	2	Initial
KK22_4	0.0307761	0.112565	66447.8	739800	22.9645	22.2195	3.277	0.417885	0.01619	57.383	0.9085	2	Final
KK23_1	0.049667	0.0409318	32741.9	206700	13.6945	16.5415	2.489	0.42456	0.01585	82.534	0.9054	1	Initial
KK23_5	0.0447144	0.0454796	35128.9	255800	15.488	14.145	2.383	0.405714	0.01485	106.494	0.914	1	Final
KK24_1	0.0394969	0.0835548	49742.2	481700	19.942	18.4015	2.661	0.342275	0.01447	45.515	0.9396	2	Initial
KK24_14	0.0344196	0.107785	57476.4	636900	22.8105	16.013	2.49	0.354384	0.01388	53.255	0.9351	2	Final
KK25_2	0.0430043	0.0496476	37731.3	272200	15.7825	17.853	2.575	0.346094	0.01289	42.06	0.9382	1	Initial
KK25_5	0.0501506	0.0361292	32128.6	203900	13.281	13.4585	2.583	0.303912	0.01598	39.972	0.9527	1	Final
KK26_2	0.0339851	0.0769552	59447.1	655600	22.6415	37.81	2.164	0.402545	0.01353	64.403	0.9154	2	Initial
KK26_4	0.0312983	0.0975243	63799	808700	24.5425	35.357	2.177	0.403907	0.01303	84.383	0.9148	2	Final
KK26_5	0.0350819	0.0714998	56186.7	616800	22.6255	22.7555	2.294	0.43589	0.013	64.804	0.9	2	Final
KK27_2	0.0438371	0.0455006	33547.3	237600	15.2555	18.6205	2.618	0.38432	0.01466	59.029	0.9232	1	Initial
KK27_7	0.0380464	0.0928048	40665.4	379100	19.55	23.6315	2.415	0.453021	0.01865	93.707	0.8915	1	Final
KK28_11	0.0332113	0.0669796	55441.6	596300	21.5205	32.3255	2.883	0.439587	0.01574	122.867	0.8982	2	Initial
KK28_13	0.0353109	0.0900787	55621.5	633500	22.399	34.8485	2.863	0.41019	0.01643	109.143	0.912	2	Final
KK29_1	0.0401695	0.101765	49573.1	429400	18.4615	24.645	2.97	0.369829	0.02133	38.221	0.9291	1	Initial
KK29_4	0.0469749	0.0666899	40038.5	288500	15.5885	14.9775	3.087	0.403	0.01797	48.621	0.9152	1	Final
KK30_2	0.0374046	0.0736525	52980.9	520800	20.734	20.8225	2.457	0.396349	0.01651	74.65	0.9181	2	Initial
KK30_6	0.0311995	0.0880217	58131.4	631200	22.585	29.171	2.883	0.41636	0.0148	75.494	0.9092	2	Final
KK31_1	0.0368851	0.0547537	45689.1	391700	18.2865	22.405	2.236	0.382392	0.01129	80.393	0.924	1	Initial
KK31_6	0.0422104	0.0461497	40973.6	303300	15.9965	17.1255	2.668	0.32707	0.01353	76.805	0.945	1	Final
KK32_0	0.0265735	0.150989	90553	1315000	29.421	39.911	3.182	0.38456	0.01742	101.416	0.9231	2	Initial
KK32_3	0.0322552	0.110202	87939.6	1234000	28.8555	36.571	2.881	0.460037	0.02188	94.367	0.8879	2	Final
KK33_2	0.0419879	0.0569007	43239.8	340400	16.824	17.1265	2.69	0.325332	0.01548	107.832	0.9456	1	Initial
KK33_4	0.0400026	0.0555023	47295.9	388700	17.5005	17.9795	2.616	0.361428	0.01351	94.48	0.9324	1	Final
KK34_1	0.0372144	0.119998	61971.1	690500	22.476	34.2925	3.597	0.40796	0.02249	65.809	0.913	2	Initial
KK34_5	0.0325028	0.148726	62036.4	723300	23.7215	29.8555	3.206	0.527428	0.0238	25.92	0.8496	2	Final
KK35_2	0.0459694	0.0555119	39038.9	265600	14.7875	19.1855	2.545	0.353591	0.01897	53.869	0.9354	1	Initial
KK35_6	0.0451879	0.0497302	38684.1	278400	14.787	15.604	2.717	0.342823	0.01651	78.025	0.9394	1	Final
KK36_0	0.030561	0.0742718	76386.7	990400	25.159	34.8365	3.292	0.346906	0.02098	74.883	0.9379	2	Initial
KK36_11	0.0249673	0.129979	104483	1847000	33.4995	47.8615	3.134	0.35675	0.01629	35.236	0.9342	2	Final
KK37_4	0.0415433	0.114453	53226.7	434700	17.3625	20.3435	3.08	0.42456	0.02287	54.275	0.9054	1	Initial
KK37_6	0.0391739	0.0942904	55934	516000	18.8725	21.096	3.194	0.430061	0.02223	49.87	0.9028	1	Final
KK39_1	0.0400616	0.0672076	45318.2	368900	17.384	19.7955	2.847	0.307649	0.01521	34.372	0.9515	1	Initial
KK39_3	0.0379858	0.0643699	49489.1	433700	18.512	19.9475	2.794	0.4093	0.01548	34.558	0.9124	1	Final
KK41_1	0.0382568	0.0562078	46721.6	366500	17.206	20.8585	2.768	0.410412	0.01644	78.036	0.9119	1	Initial
KK41_3	0.0397966	0.0737437	43124.2	337700	16.9605	18.872	2.644	0.383358	0.0181	71.814	0.9236	1	Final
KY2_1	0.0704268	0.018285	18188.5	71879	8.7585	9.5665	2.016	0.363485	0.01738	64.025	0.9316	0	Initial
KY2_2	0.0661988	0.0214269	17063.2	73324	9.5065	9.6935	2.162	0.378992	0.01775	72.393	0.9254	0	Final
KY3_1	0.0584986	0.0173638	23416.3	108000	10.3765	11.182	2.025	0.321234	0.01596	72.083	0.947	0	Initial
KY3_2	0.0602257	0.0234057	20066.7	88282	10.1935	9.149	1.908	0.328224	0.01297	69.218	0.9446	0	Final
KY4_1	0.0538972	0.0258273	23931.4	130200	12.259	11.3145	2.332	0.327648	0.01495	73.605	0.9448	0	Initial
KY4_2	0.0563185	0.0251953	24487.3	124000	11.2795	11.442	2.542	0.281368	0.01752	74.328	0.9596	0	Final
KY5_1	0.0698237	0.0199468	14548	59431	8.9525	8.8435	2.039	0.363997	0.01831	65.419	0.9314	0	Initial
KY5_2	0.0736941	0.0173307	13718.2	52072	8.301	9.014	2.223	0.329659	0.01772	73.417	0.9441	0	Final
KY6_1	0.0640362	0.0155364	18724.3	82345	9.638	9.6335	1.892	0.38504	0.01679	72.223	0.9229	0	Initial
KY6_2	0.0624338	0.0179908	19991.7	94817	10.2295	10.8985	1.927	0.40796	0.01958	68.3	0.913	0	Final
KY7_1	0.0722638	0.0179469	15574.3	58853	8.614	7.4475	2.516	0.310725	0.01772	84.962	0.9505	0	Initial
KY7_2	0.0721817	0.0172757	15690.3	55881	8.1705	8.916	2.137	0.31225	0.01855	93.739	0.95	0	Final
KY8_1	0.0489706	0.03228	25962.7	138900	12.2565	13.5385	2.788	0.422849	0.01605	86.631	0.9062	0	Initial
KY8_2	0.0462576	0.0316229	28632.1	168900	13.293	12.8845	2.839	0.407288	0.0174	81.939	0.9133	0	Final
KY9_1	0.0671176	0.0178242	18396.7	80136	9.4905	9.7605	2.28	0.339517	0.01764	94.619	0.9406	0	Initial
KY9_2	0.0685982	0.0212645	16515.2	70543	9.3295	9.607	2.147	0.337013	0.01916	93.196	0.9415	0	Final
KY10_1	0.0586222	0.0253084	21578.3	106800	10.748	9.78	2.146	0.332793	0.0168	87.867	0.943	0	Initial
KY10_2	0.0606479	0.0262788	21386.2	105700	10.6655	9.8975	2.193	0.288101	0.01723	89.656	0.9576	0	Final
KY11_1	0.0519447	0.0243863	27560.9	135200	11.4925	9.7265	2.075	0.530156	0.01299	81.503	0.8479	0	Initial
KY11_2	0.0557947	0.0203476	29759.1	145000	11.1525	12.446	2.234	0.31103	0.01548	86.412	0.9504	0	Final
KY12_1	0.0649752	0.0221562	16515.1	66074	9.1485	8.6265	1.88	0.334488	0.01603	95.888	0.9424	0	Initial
KY12_2	0.0670173	0.020705	16014.8	58804	8.716	9.7705	1.833	0.426898	0.01493	90.822	0.9043	0	Final
KY13_1	0.0486191	0.0350128	25511.9	137600	12.493	13.0125	2.673	0.45965	0.01601	73.105	0.8881	0	Initial
KY13_2	0.0457066	0.042982	31584.1	213900	14.5845	14.3325	2.638	0.388141	0.02018	82.933	0.9216	0	Final
KY14_1	0.061206	0.0166176	22784	93786	9.5725	11.221	1.864	0.470687	0.0119	105.327	0.8823	0	Initial
KY14_2	0.0586396	0.0209708	26319.2	130500	10.8495	12.8575	1.931	0.354911	0.01385	108.831	0.9349	0	Final
KY15_1	0.058804	0.0316435	18971.3	78334	9.9105	8.854	1.996	0.554626	0.01465	84.881	0.8321	0	Initial
KY15_2	0.0635596	0.025579	18017.6	67689	9.107	8.9065	2.253	0.506568	0.01509	81.76	0.8622	0	Final
KY16_1	0.0671189	0.0185411	18186.4	69468	8.854	9.267	1.835	0.4207	0.01293	84.573	0.9072	0	Initial
KY16_2	0.0585711	0.0213925	22613.6	110800	10.7455	10.544	1.961	0.306719	0.01326	96.34	0.9518	0	Final
KY17_1	0.0721025	0.0163528	15109.2	55241	8.3515	7.644	1.959	0.327359	0.01713	90.995	0.9449	0	Initial
KY17_2	0.0759094	0.0116992	14409.8	43798	7.3915	7.232	1.928	0.263351	0.01573	90.912	0.9647	0	Final
KY18_1	0.0611045	0.0194819	19479	90100	10.2615	8.455	1.797	0.258168	0.01815	87.872	0.9661	0	Initial
KY18_2	0.0676039	0.0154988	17377.7	69711	9.007	8.6515	1.631	0.291732	0.01453	77.684	0.9565	0	Final
KY19_1	0.0643051	0.0163748	19569.1	87449	9.843	9.8985	1.778	0.383598	0.01486	78.955	0.9235	0	Initial
KY19_2	0.066363	0.0179033	18964.4	80822	9.539	9.2685	1.797	0.362972	0.01402	80.258	0.9318	0	Final
KY20_1	0.0632801	0.0198851	19924.1	92342	10.103	10.4885	2.118	0.284082	0.01625	83.735	0.9588	0	Initial
KY20_2	0.0647205	0.0170414	18317.8	79176	9.5345	10.774	1.947	0.327936	0.01692	86.706	0.9447	0	Final
KY21_1	0.0531088	0.0255603	23032.5	115700	11.5585	10.0265	2.05	0.413068	0.01455	83.528	0.9107	0	Initial
KY22_1	0.0503798	0.0303939	26572.3	144000	12.234	12.3055	2.492	0.409077	0.01406	81.229	0.9125	0	Initial
KY22_2	0.0486196	0.0352389	25677.1	144800	12.848	12.118	2.154	0.411964	0.01387	84.512	0.9112	0	Final
KY23_1	0.0491666	0.0311877	26029.8	143100	12.5565	11.3125	2.236	0.466919	0.0189	83.311	0.8843	0	Initial
KY23_2	0.0473992	0.0292289	28244.2	152500	12.6595	12.0485	2.128	0.435683	0.01312	74.881	0.9001	0	Final
KY24_1	0.0834526	0.00894158	13427	38322	6.739	7.3855	1.497	0.36117	0.01387	73.246	0.9325	0	Initial
KY24_2	0.0689377	0.0136524	17224.7	70651	8.985	8.2695	1.534	0.369326	0.01159	76.982	0.9293	0	Final
KY25_1	0.0492929	0.0245537	27223	143100	12.095	12.811	1.961	0.433819	0.01221	75.896	0.901	0	Initial
KY25_2	0.0526212	0.0206762	27033.1	144000	11.9935	12.3395	1.877	0.307029	0.01397	74.885	0.9517	0	Final
KY26_1	0.065551	0.0208922	17569.2	67713	9.1375	10.3285	1.78	0.423706	0.01787	72.53	0.9058	0	Initial
KY26_2	0.0686195	0.015052	16196.9	65099	8.912	8.732	1.591	0.325912	0.01525	74.942	0.9454	0	Final
KY27_1	0.0540439	0.0309722	24355.7	112500	10.991	9.8245	2.553	0.482129	0.01468	77.69	0.8761	0	Initial
KY27_2	0.0502513	0.0251275	30106.3	183400	13.0165	10.871	2.601	0.373823	0.01548	83.32	0.9275	0	Final
KY28_1	0.0590181	0.0259256	17890.1	75230	9.984	11.275	2.312	0.478844	0.01666	81.218	0.8779	0	Initial
KY28_2	0.0621197	0.021991	18837.3	83855	10.031	9.487	2.461	0.23704	0.01944	71.488	0.9715	0	Final
KY29_1	0.0619723	0.0253313	16771.6	69168	9.616	9.895	2.041	0.467676	0.01543		0.8839	0	Initial
KY29_2	0.0641297	0.0185529	16915.9	70800	9.513	8.1725	1.961	0.306719	0.017		0.9518	0	Final
KY30_1	0.0723741	0.0121692	14990.3	47799	7.82	8.253	1.876	0.435477	0.01414	74.152	0.9002	0	Initial
KY30_2	0.0750244	0.0147079	14700.5	54242	8.2415	7.346	1.967	0.305787	0.01706	79.052	0.9521	0	Final
KY31_1	0.065062	0.0232391	14794.4	56802	8.959	9.0765	1.692	0.486285	0.01578	75.163	0.8738	0	Initial
KY31_2	0.0586433	0.0213978	21713.5	109900	10.89	9.4715	1.957	0.280343	0.01506	72.023	0.9599	0	Final
KY32_1	0.0465272	0.0296135	33243.7	183200	12.845	16.3825	2.39	0.398197	0.01474	83.174	0.9173	0	Initial
KY32_2	0.0481998	0.0311688	32580.4	197300	13.2305	16.348	2.264	0.299169	0.01435	82.741	0.9542	0	Final
KY33_1	0.0413613	0.0242271	40362.6	259400	14.8765	14.634	2.799	0.408183	0.01157	68.467	0.9129	0	Initial
KY33_2	0.0413861	0.025562	43427.4	313600	15.655	15.244	3.012	0.285093	0.01402	79.506	0.9585	0	Final
KY34_1	0.0604151	0.0210392	19665.8	89579	10.2225	10.401	1.658	0.323875	0.01498	68.665	0.9461	0	Initial
KY34_2	0.0596882	0.0208268	17325.2	78355	10.2225	9.8295	1.689	0.303912	0.01614	71.246	0.9527	0	Final
KY35_1	0.0737564	0.0124887	16421.8	58831	7.9515	9.9275	1.557	0.334206	0.01456	81.635	0.9425	0	Initial
KY35_2	0.0577971	0.0184024	23441.7	118500	11.0165	11.1075	1.674	0.289758	0.01328	75.375	0.9571	0	Final
KY36_1	0.0718831	0.0162949	15973.3	60681	8.6305	9.745	1.764	0.258168	0.01686	80.489	0.9661	0	Initial
KY36_2	0.0662727	0.0174889	17391.2	73237	9.337	10.4135	1.922	0.279313	0.01829	85.729	0.9602	0	Final
KY37_1	0.0582748	0.0175438	22783.5	109500	10.5245	11.75	1.735	0.313464	0.01602	80.799	0.9496	0	Initial
KY37_2	0.0554174	0.0242123	22495.7	117700	11.8135	11.9405	1.995	0.375802	0.01691	70.533	0.9267	0	Final
KY38_1	0.0634282	0.0241196	17579.4	68252	9.296	10.4125	1.831	0.491992	0.01617	69.993	0.8706	0	Initial
KY38_2	0.0626955	0.0215944	17145.5	67025	9.375	10.865	1.765	0.462729	0.01375	71.877	0.8865	0	Final
KY39_1	0.0552237	0.029893	21160.1	99479	10.9095	11.72	2.1	0.48358	0.01349	77.852	0.8753	0	Initial
KY39_2	0.0598484	0.0246756	20779.5	101400	10.6605	11.1685	2.273	0.316478	0.01841	83.605	0.9486	0	Final
KY40_1	0.0584461	0.0196014	21566.2	103300	10.6915	10.7	1.918	0.388616	0.01395	75.7	0.9214	0	Initial
KY40_2	0.0527798	0.0197241	26641.7	141800	11.8485	12.3795	1.799	0.301076	0.01263	74.891	0.9536	0	Final
KY41_1	0.0492726	0.0257098	28277.9	151900	12.321	13.2715	2.11	0.39658	0.01441	85.436	0.918	0	Initial
KY41_2	0.0507884	0.0314631	26854	154800	12.683	12.773	2.255	0.259288	0.01523	80.207	0.9658	0	Final
KY42_1	0.0607489	0.0203066	23750	104300	10.036	11.2335	2.151	0.390743	0.01563	77.44	0.9205	0	Initial
KY42_2	0.0636521	0.0194557	22551.8	100400	9.8775	10.7495	2.428	0.335332	0.01499	82.456	0.9421	0	Final
KY43_1	0.0562733	0.0226253	23094.5	115200	11.195	11.7425	1.826	0.270927	0.01431	79.953	0.9626	0	Initial
KY43_2	0.0620876	0.0159046	18287.6	77679	9.884	10.7485	1.712	0.273402	0.01409	84.211	0.9619	0	Final
KY44_1	0.0646532	0.0131808	22541.4	95513	9.369	11.8395	1.894	0.273753	0.01365	80.553	0.9618	0	Initial
KY44_2	0.0577027	0.0236411	23882.2	121600	11.0835	11.1595	1.987	0.336174	0.01381	74.682	0.9418	0	Final
KY45_1	0.0568291	0.0249082	25241	131100	11.4465	12.376	2.806	0.301393	0.01504	77.502	0.9535	0	Initial
KY45_2	0.0573635	0.0233436	23291.7	113000	10.9785	12.713	2.536	0.337571	0.01519	72.782	0.9413	0	Final
KY46_1	0.057773	0.0223054	24433.7	113200	10.6395	10.7595	1.973	0.258542	0.01696	83.503	0.966	0	Initial
KY46_2	0.0605655	0.0294758	19839.3	88800	10.1805	9.9	2.233	0.294991	0.02031	81.563	0.9555	0	Final
KY47_1	0.0706561	0.0186901	19268.8	70848	8.531	8.1085	1.724	0.394956	0.01596	73.415	0.9187	0	Initial
KY47_2	0.0678091	0.0158376	20915.1	85986	9.067	9.478	1.864	0.331657	0.0158	73.902	0.9434	0	Final
KY48_1	0.0526124	0.0240842	27184.6	148500	11.9715	11.1095	2.152	0.327648	0.01623	85.078	0.9448	0	Initial
KY48_2	0.0487807	0.0266336	30726.1	190700	13.151	12.7785	2.346	0.294991	0.01551	79.981	0.9555	0	Final
KY49_1	0.064841	0.018267	19797.7	75840	9.0095	11.0655	1.955	0.427744	0.01341	89.362	0.9039	0	Initial
KY49_2	0.0666274	0.0171658	20806.1	85891	9.2685	10.1035	1.975	0.349329	0.0132	91.335	0.937	0	Final
KY50_1	0.0658369	0.015261	17618.5	61581	8.581	11.6165	1.837	0.434442	0.0136	88.43	0.9007	0	Initial
KY50_2	0.063699	0.0145244	20526.5	88221	9.5985	12.4055	1.878	0.262618	0.01502	85.962	0.9649	0	Final
KY51_1	0.0661227	0.018481	19024.7	70894	8.8345	10.274	1.927	0.437743	0.01555	73.904	0.8991	0	Initial
KY51_2	0.0650175	0.0196907	19573.4	82976	9.506	9.7045	2.015	0.362201	0.01601	78.94	0.9321	0	Final
KY52_1	0.0452359	0.0252568	35909.3	223600	13.991	15.042	2.223	0.316777	0.01319	80.789	0.9485	0	Initial
KY52_2	0.0468931	0.0226049	30304.6	164000	12.692	14.658	1.941	0.38719	0.01247	75.483	0.922	0	Final
KY53_1	0.0472532	0.0374013	32075.4	205700	13.849	13.66	3.422	0.376048	0.01595	82.92	0.9266	0	Initial
KY53_2	0.0466705	0.0302537	31797.1	183100	13.12	13.139	2.963	0.460037	0.01516	86.383	0.8879	0	Final
KY54_1	0.0577719	0.0184845	22893	112800	10.7835	11.9105	1.964	0.303912	0.01568	83.252	0.9527	0	Initial
KY54_2	0.0650145	0.0169077	18942.4	79420	9.407	11.342	1.703	0.243902	0.01376	84.457	0.9698	0	Final
KY56_1	0.0614325	0.0214736	20040.9	89504	10.093	12.2585	2.022	0.352797	0.01612	86.162	0.9357	0	Initial
KY56_2	0.0610144	0.0189984	20701.1	92007	10.077	11.422	1.859	0.289758	0.01409	86.747	0.9571	0	Final
KY57_1	0.077813	0.0148642	14284.7	46091	7.4715	9.048	1.912	0.328799	0.01789	70.531	0.9444	0	Initial
KY57_2	0.0717534	0.0207225	16390.8	63953	8.7155	9.1915	2.196	0.31827	0.01788	67.767	0.948	0	Final
KY58_2	0.057945	0.0250694	26832.6	130600	10.9475	10.235	2.187	0.348255	0.01792	81.39	0.9374	0	Final
KY59_1	0.0588473	0.0204382	23415.2	115600	10.9095	11.104	1.839	0.310725	0.01468	78.868	0.9505	0	Initial
KY59_2	0.0610637	0.0194867	22628.7	105500	10.3575	10.0695	1.913	0.328799	0.01594	72.438	0.9444	0	Final
KY60_1	0.0551045	0.023925	24257.5	127200	11.507	11.57	1.864	0.349061	0.01697	74.519	0.9371	0	Initial
KY60_2	0.0527537	0.0268441	25018.7	139400	12.0985	11.006	1.813	0.362201	0.01817	73.212	0.9321	0	Final
KY61_1	0.0522597	0.0299368	21996.4	115800	11.864	12.613	2.643	0.436715	0.01989	83.472	0.8996	0	Initial
KY61_2	0.051841	0.0303145	24381.4	138500	12.374	12.2595	2.887	0.331088	0.01552	74.748	0.9436	0	Final
KY62_1	0.0794887	0.0129983	15640.5	52449	7.59	9.8785	1.819	0.357795	0.01389	82.868	0.9338	0	Initial
KY62_2	0.0734437	0.0157311	17300	63104	8.2525	10.315	1.841	0.323582	0.01507	84.764	0.9462	0	Final
KY63_1	0.0530898	0.02363	27432.2	139900	11.557	14.7375	1.968	0.275504	0.01253	75.315	0.9613	0	Initial
KY63_2	0.0541761	0.0193698	27294.5	140400	11.427	13.9255	1.964	0.303599	0.01335	73.331	0.9528	0	Final
KY64_1	0.0707459	0.0124343	16108	57538	8.335	8.6075	1.735	0.286099	0.0174	77.502	0.9582	0	Initial
KY64_2	0.0630983	0.0166373	18625.4	82965	9.9095	10.0345	1.775	0.297891	0.01487	81.428	0.9546	0	Final
KY65_1	0.0655302	0.0178153	18528.2	69878	9	9.7435	1.925	0.445464	0.01612	76.625	0.8953	0	Initial
KY65_2	0.0650345	0.0211122	20423.5	88889	9.6285	10.673	1.892	0.319459	0.01497	74.2225	0.9476	0	Final
KY66_1	0.0603119	0.0273638	20403.3	96821	14.494	11.2225	2.049	0.377033	0.01514	88.608	0.9262	0	Initial
KY66_2	0.0615903	0.0245474	19671.5	93609	10.397	10.7335	2.081	0.374814	0.01631	91.409	0.9271	0	Final
KY67_1	0.06412	0.0160326	18189.8	75411	9.3515	10.673	1.793	0.388141	0.0139	83.66	0.9216	0	Initial
KY67_2	0.0618594	0.0168355	19909.6	90571	10.036	11.2395	1.796	0.388853	0.01597	77.882	0.9213	0	Final
KY68_1	0.0531466	0.0272521	23671.2	132200	10.146	13.0785	2.296	0.514984	0.01447	85.452	0.8572	0	Initial
KY68_2	0.0546457	0.0295712	23575.2	132800	11.9745	12.716	2.28	0.331657	0.01607	84.818	0.9434	0	Final
KY69_1	0.0555065	0.031255	23562.9	125200	10.821	13.348	2.505	0.397043	0.01641	85.243	0.9178	0	Initial
KY69_2	0.0492302	0.0371578	27133.7	174800	13.4525	14.1815	2.468	0.31103	0.01482	79.852	0.9504	0	Final
KY70_1	0.0559687	0.021397	22939.4	108400	10.7845	12.5555	2.558	0.302025	0.01508	86.54	0.9533	0	Initial
KY70_2	0.0524507	0.0241828	25160.4	135800	12.0085	12.8825	2.609	0.330231	0.01519	89.724	0.9439	0	Final
KY72_1	0.0723144	0.0143086	15408.1	52644	8.104	9.694	2.101	0.492522	0.01639	81.736	0.8703	0	Initial
KY72_2	0.068974	0.0197443	17334	75233	9.3605	10.4975	1.995	0.371332	0.01724	87.951	0.9285	0	Final
KY74_2	0.0561983	0.019413	27857.5	141100	11.3475	13.1565	2.565	0.284082	0.01308	84.772	0.9588	0	Final
KY75_1	0.0724304	0.0123745	15527.6	58772	8.386	10.3655	1.781	0.307029	0.01484	72.699	0.9517	0	Initial
KY75_2	0.0589721	0.0191682	19592.6	99103	10.8915	11.8905	1.723	0.298531	0.0144	78.389	0.9544	0	Final
KY76_1	0.0621612	0.0189512	18173.9	68304	9.086	11.8205	1.773	0.494812	0.01346	76.192	0.869	0	Initial
KY76_2	0.0596314	0.0234924	24604.7	116400	10.5595	11.9515	2.182	0.394491	0.01585	69.55	0.9189	0	Final
KY77_1	0.0419844	0.0326718	42293.1	319600	15.914	14.9915	2.676	0.374319	0.01437	84.223	0.9273	0	Initial
KY77_2	0.0447272	0.0309554	36341.1	221700	13.9915	14.2615	2.677	0.42456	0.01828	75.668	0.9054	0	Final
KY78_1	0.0580053	0.0165912	22834.5	109700	10.6165	11.983	1.823	0.313464	0.01514	90.059	0.9496	0	Initial
KY78_2	0.0595637	0.0192038	22921.9	109100	10.49	10.975	1.905	0.291404	0.01496	91.863	0.9566	0	Final
KY79_1	0.0640283	0.0232346	18999.5	83491	9.7715	12.0205	2.064	0.359876	0.01733	87.848	0.933	0	Initial
KY79_2	0.0635041	0.0242843	19117.7	85045	9.81	11.996	1.725	0.325912	0.0159	85.768	0.9454	0	Final
KY81_1	0.0750614	0.0125782	15688.4	48773	7.426	9.158	1.99	0.282389	0.01638	79.054	0.9593	0	Initial
KY81_2	0.0638302	0.020916	18027.6	83456	10.11	9.7905	1.919	0.294667	0.01648	83.141	0.9556	0	Final
KY82_1	0.0683224	0.020924	17316.5	64492	8.595	9.1815	2.064	0.338962	0.01841	84.369	0.9408	0	Initial
KY82_2	0.0709681	0.0203403	15502.6	54979	8.283	9.327	2.262	0.30297	0.01977	81.472	0.953	0	Final
KY83_1	0.0684159	0.0176333	18398.8	74395	9.0015	9.386	2.068	0.358317	0.0175	79.186	0.9336	0	Initial
KY83_2	0.0700671	0.0156394	17349.9	67527	8.689	9.901	1.896	0.299807	0.01504	82.661	0.954	0	Final
KY84_1	0.0689376	0.0126765	17861.1	66891	8.4305	9.0635	1.974	0.306098	0.01643	78.934	0.952	0	Initial
KY84_2	0.065598	0.0189361	19242.2	80601	9.2975	9.923	2.083	0.4207	0.01663	76.226	0.9072	0	Final
KY85_1	0.0655589	0.0169527	18822.1	77932	9.3015	10.4035	1.823	0.297249	0.0158	70.859	0.9548	0	Initial
KY85_2	0.0612625	0.0211347	19997.5	88719	9.925	11.0335	1.935	0.342823	0.01695	67.744	0.9394	0	Final
KY86_1	0.0639241	0.0202774	21319	86668	9.3975	10.677	1.861	0.314372	0.0173	84.44	0.9493	0	Initial
KY86_2	0.0575033	0.032933	22330.7	118600	11.4025	10.718	2.157	0.413068	0.01715	86.068	0.9107	0	Final
KY87_1	0.080334	0.0144287	12286.5	40887	7.463	8.322	1.652	0.285764	0.01701	88.953	0.9583	0	Initial
KYp1_1	0.121058	0.0116048	5849.5	12384	4.8995	5.431	1.847	0.394723	0.02536	74.268	0.9188	0	Initial
KYp2_1	0.149331	0.00624087	3974.89	6292	3.8545	3.973	1.631	0.407063	0.02316	77.856	0.9134	0	Initial
KYp3_1	0.092061	0.0161431	8107.13	24284	6.647	6.0475	1.64	0.335893	0.01828	73.11	0.9419	0	Initial
KYp4_1	0.0621647	0.0243042	18203	86398	10.2895	8.6735	1.856	0.303912	0.01547	78.102	0.9527	0	Initial
KYp5_1	0.0885719	0.0213562	8729.64	26446	6.885	7.14	1.897	0.360136	0.02184	70.129	0.9329	0	Initial
KYp6_1	0.0634374	0.0186484	18218.4	81514	9.8295	8.407	1.701	0.353062	0.01563	75.991	0.9356	0	Initial
KYp7_1	0.0672321	0.0176599	19297.2	82032	9.1355	9.3295	2.052	0.341174	0.01597	79.511	0.94	0	Initial
